# Supplementary material for: Habitat overlap between Asiatic black bear Ursus thibetanus and red panda Ailurus fulgens in Himalaya
Source: PLoS One. 2018 Sep 6;13(9):e0203697. doi: 10.1371/journal.pone.0203697 (PMC6126844; doi:10.1371/journal.pone.0203697)
Supplement: S1 Table — (XLSX) [file pone.0203697.s001.xlsx]

## Sheet: Species occurrence points 
Species occurrence points in GCS_WGS_1984 projection system
Species	X	Y
Red Panda	87.2658	27.6435
Red Panda	87.233	27.6354
Red Panda	87.2391	27.5969
Red Panda	86.9235	27.5197
Red Panda	86.9097	27.5185
Red Panda	86.8308	27.5784
Red Panda	86.8358	27.5827
Red Panda	86.7788	27.5434
Red Panda	86.8556	27.5807
Red Panda	87.3664	27.7673
Red Panda	87.3807	27.7887
Red Panda	87.3573	27.7887
Red Panda	87.4143	27.846
Red Panda	87.4144	27.8138
Red Panda	86.8538	27.5736
Red Panda	86.8395	27.5772
Red Panda	86.8324	27.5724
Red Panda	86.918	27.5189
Red Panda	86.9145	27.5248
Red Panda	86.924	27.5248
Red Panda	86.9073	27.5248
Red Panda	86.899	27.5225
Red Panda	87.244	27.5926
Red Panda	87.2333	27.5891
Red Panda	87.2285	27.6034
Red Panda	87.2452	27.5986
Red Panda	87.2381	27.6057
Red Panda	87.2262	27.6331
Red Panda	87.2392	27.6402
Red Panda	87.2309	27.6438
Red Panda	87.263	27.6367
Red Panda	87.2785	27.6426
Red Panda	87.2726	27.6343
Red Panda	87.2702	27.6474
Red Panda	87.2809	27.6521
Red Panda	86.8145	27.5724
Red Panda	86.8217	27.5748
Red Panda	86.8169	27.5807
Red Panda	86.8109	27.5784
Red Panda	87.2535	27.6331
Red Panda	87.3654	27.7592
Red Panda	87.3594	27.764
Red Panda	87.3713	27.7747
Red Panda	87.363	27.7747
Red Panda	87.3487	27.789
Red Panda	87.3582	27.7925
Red Panda	87.3618	27.783
Red Panda	87.3499	27.783
Red Panda	87.3773	27.7842
Red Panda	87.3785	27.7949
Red Panda	87.3868	27.7913
Red Panda	87.3725	27.7878
Red Panda	87.4106	27.8068
Red Panda	87.407	27.8139
Red Panda	87.401	27.8044
Red Panda	87.4082	27.8461
Red Panda	87.4129	27.852
Red Panda	87.4213	27.8472
Red Panda	87.3999	27.8413
Red Panda	87.4034	27.8496
Red Panda	87.2654	27.626
Red Panda	87.244	27.626
Red Panda	87.2345	27.6248
Red Panda	86.9228	27.5296
Red Panda	86.9002	27.532
Red Panda	86.8871	27.5236
Black Bear	86.8145	27.5879
Black Bear	86.8228	27.5772
Black Bear	86.8145	27.532
Black Bear	86.83	27.5653
Black Bear	86.8502	27.5582
Black Bear	86.8573	27.5463
Black Bear	86.9418	27.645
Black Bear	86.9014	27.532
Black Bear	86.9121	27.5284
Black Bear	86.9347	27.5796
Black Bear	86.9835	27.5165
Black Bear	87.0084	27.5129
Black Bear	87.0299	27.532
Black Bear	87.0013	27.557
Black Bear	87.0227	27.4749
Black Bear	87.131	27.5879
Black Bear	87.1619	27.5986
Black Bear	87.1381	27.5534
Black Bear	87.175	27.6045
Black Bear	87.1988	27.6105
Black Bear	87.2369	27.651
Black Bear	87.2464	27.6236
Black Bear	87.2654	27.6521
Black Bear	87.2809	27.6176
Black Bear	87.2845	27.6498
Black Bear	87.3297	27.7283
Black Bear	87.3154	27.7497
Black Bear	87.3368	27.7747
Black Bear	87.3582	27.7854
Black Bear	87.4106	27.8068
Black Bear	86.9228	27.5236
Black Bear	86.9133	27.5605
Black Bear	86.9347	27.6557
Black Bear	86.9525	27.6498
Black Bear	86.9954	27.5367
Black Bear	87.037	27.5391
Black Bear	87.4034	27.8116
Black Bear	87.3939	27.802
Black Bear	87.3547	27.7961
Black Bear	86.8145	27.5469
Black Bear	86.8129	27.5646
Black Bear	86.839	27.5816
Black Bear	86.8351	27.5409
Black Bear	86.9022	27.5425
Black Bear	86.8919	27.5283
Black Bear	86.9456	27.657
Black Bear	86.9507	27.5753
Black Bear	86.9874	27.5358
Black Bear	87.0189	27.5273
Black Bear	87.0417	27.5038
Black Bear	87.0314	27.5451
Black Bear	87.0466	27.5413
Black Bear	87.1513	27.5651
Black Bear	87.1511	27.5852
Black Bear	87.1349	27.6005
Black Bear	87.1952	27.5955
Black Bear	87.2497	27.5835
Black Bear	87.2545	27.5986
Black Bear	87.2323	27.6251
Black Bear	87.2699	27.6373
Black Bear	87.2669	27.6138
Black Bear	87.4238	27.8038
Black Bear	87.3267	27.7417
Black Bear	87.3476	27.7785
